# Supplementary material for: Li-Ion Conductive Li1.3Al0.3Ti1.7(PO4)3 (LATP) Solid Electrolyte Prepared by Cold Sintering Process with Various Sintering Additives
Source: Nanomaterials (Basel). 2022 Sep 13;12(18):3178. doi: 10.3390/nano12183178 (PMC9503772; doi:10.3390/nano12183178)
Supplement: Supplementary file 1 [file nanomaterials-12-03178-s001.zip]

Archive with 1 entries (1 files):
- nanomaterials-1804893-supplementary.pdf
